# Supplementary material for: Acoustic and Linguistic Features of Impromptu Speech and Their Association With Anxiety: Validation Study
Source: JMIR Ment Health. 2022 Jul 8;9(7):e36828. doi: 10.2196/36828 (PMC9308078; doi:10.2196/36828)
Supplement: Multimedia Appendix 6 [file mental_v9i7e36828_app6.xlsx]

## Sheet: all_sample_feat_corr_highlighte
	AllPunc	WC	speaking_duration	Period	assent	negemo	relativ	motion	Shimmer	swear	anger	mfcc_std_2	mfcc_std_3	focusfuture	mfcc_mean_2	adverb	time	function	negate	prep	WPS	anx	f0_std	hear	mfcc_std_5	death	ipron	see	affect	i	family	mfcc_std_4	sad	ppron	space	article	leisure	friend
AllPunc
WC	-0.695778
speaking_duration	-0.692558	0.781555
Period	0.927411	-0.722037	-0.716909
assent	0.465451	-0.436552	-0.493686	0.432129
negemo	0.290778	-0.262787	-0.362472	0.246638	0.257437																									Legend
relativ	-0.25773	0.201478	0.198932	-0.198032	-0.180719	-0.177436																								>	0.3
motion	-0.196274	0.185109	0.122881	-0.164455	-0.0955597	-0.127085	0.49424																							>	0.6
Shimmer	0.423174	-0.524138	-0.709798	0.465966	0.334539	0.267201	-0.147872	-0.0932454																						>	0.8
swear	0.124581	-0.062593	-0.13097	0.102334	0.102095	0.203795	-0.03705	-0.0148092	0.0946286
anger	0.29945	-0.288299	-0.366121	0.25202	0.263545	0.699128	-0.201695	-0.138819	0.267341	0.222119
mfcc_std_2	-0.256011	0.309434	0.378551	-0.252427	-0.314929	-0.17637	0.161647	0.113787	-0.244345	-0.0436294	-0.169455
mfcc_std_3	-0.53198	0.485104	0.670736	-0.566364	-0.300632	-0.242661	0.0897831	0.0666007	-0.472096	-0.111331	-0.23628	0.422435
focusfuture	-0.107871	0.165899	0.0444183	-0.0893079	-0.080278	-0.0363343	0.120879	0.240718	-0.0161248	0.0350357	-0.0397167	0.0513713	0.00302955
mfcc_mean_2	-0.285041	0.447145	0.424945	-0.310498	-0.210334	-0.191013	0.128567	0.0795973	-0.341495	-0.0305757	-0.195581	0.151429	0.11198	0.0445864
adverb	-0.0733849	0.199984	0.13795	-0.142445	0.0381692	-0.0375391	0.00283935	-0.0149405	-0.118022	0.0151184	-0.0280051	0.0297167	0.14037	-0.00767943	0.0271553
time	-0.0664994	0.0938426	0.0286898	-0.0549382	-0.0318845	-0.00910935	0.632588	0.141059	-0.0481611	0.0099838	-0.0410279	0.0152784	-7.96265e-05	0.121931	0.0414011	0.0863183
function	-0.240286	0.328052	0.142208	-0.207311	-0.245061	-0.0332877	-0.118357	0.0413678	-0.0941754	-0.0322546	-0.0573704	0.0586645	0.10419	0.229737	0.0520468	0.306389	-0.0671245
negate	0.319577	-0.168591	-0.37882	0.239102	0.278028	0.508516	-0.159907	-0.0219542	0.25735	0.149723	0.476055	-0.175415	-0.268853	0.0883095	-0.16438	0.0783925	0.0383767	0.209301
prep	-0.393577	0.237563	0.322659	-0.303955	-0.392408	-0.310263	0.352652	0.121394	-0.177511	-0.136559	-0.332462	0.19631	0.189914	-0.0218187	0.11201	-0.133683	-0.0185337	0.00762469	-0.429618
WPS	-0.608826	0.525538	0.53184	-0.655165	-0.225774	-0.177171	0.124111	0.0783236	-0.301782	-0.0588662	-0.158883	0.112081	0.420265	0.0107639	0.222479	0.115382	0.0563353	0.102279	-0.168532	0.174091
anx	0.159564	-0.163637	-0.208248	0.133831	0.132439	0.561143	-0.103456	-0.0970535	0.143123	0.0205086	0.219257	-0.0981066	-0.126829	-0.0188639	-0.130948	-0.0162816	0.0288037	0.00588906	0.294988	-0.149333	-0.110898
f0_std	0.0507229	-0.043766	-0.0766945	0.0140665	0.156847	0.118604	-0.0277784	0.0126941	0.0176293	0.059039	0.132145	-0.0373877	0.0209262	-0.0275194	0.0148005	0.0389547	-0.00606542	-0.0430994	0.119718	-0.101609	-0.00867234	0.0688671
hear	0.0980088	-0.056091	-0.0916951	0.061449	0.0751756	0.0496562	-0.0820339	-0.0575136	0.0537134	0.0148912	0.0619189	-0.0196878	-0.0808594	-0.0139326	-0.0577408	0.0713287	0.0311829	0.0447687	0.163988	-0.128569	-0.056454	0.0996081	0.0291925
mfcc_std_5	-0.385121	0.469012	0.503886	-0.394545	-0.26793	-0.174716	0.209281	0.135001	-0.340121	0.00144991	-0.169489	0.50521	0.463557	0.0882652	0.274631	0.0290666	0.0891098	0.0595022	-0.147322	0.160321	0.286541	-0.147354	0.0501318	-0.0683679
death	0.0205199	-0.00648684	-0.0129382	0.0260157	-0.019912	0.11805	0.0105928	-0.0154264	0.051775	0.0331065	0.141662	-0.0242292	-0.0299824	0.000890943	0.00772609	-0.0270583	-0.00171135	-0.0508229	0.00864431	-0.0221864	-0.036064	-0.000646192	-0.0149479	0.00262933	0.000145201
ipron	-0.159994	0.309661	0.16554	-0.186519	-0.151844	-0.0342214	-0.10612	0.0630061	-0.120426	-0.020265	-0.0770569	0.085966	0.102482	0.138033	0.11952	0.111569	-0.0744471	0.568546	0.116932	-0.0803822	0.109395	-0.030728	0.0368131	-0.000175369	0.129815	-0.0379869
see	-0.081467	0.102328	0.0713897	-0.0578701	-0.0669133	-0.0412717	0.0667627	0.103179	-0.0273314	0.0441481	-0.0315749	0.02371	0.0545986	0.110109	0.0390208	0.00468033	0.0468496	0.0933529	0.0246077	-0.00638621	0.0258836	-0.010409	-0.0229344	0.024345	0.0621069	0.0534568	0.0705094
affect	0.322631	-0.317542	-0.379088	0.295364	0.339728	0.464296	-0.362716	-0.140808	0.245396	0.0793444	0.372586	-0.237211	-0.200272	-0.0757109	-0.212708	0.0180903	-0.162781	-0.0407802	0.263221	-0.311848	-0.188483	0.29454	0.114995	0.0664038	-0.271325	-0.00503906	-0.103115	-0.033947
i	0.299618	-0.291546	-0.330595	0.235692	0.201121	0.219552	-0.276789	-0.186382	0.219119	0.0758497	0.255429	-0.170495	-0.174755	-0.05424	-0.203191	-0.0109274	-0.0139629	0.213164	0.260758	-0.365606	-0.165355	0.18217	0.0175031	0.136702	-0.258644	-0.0538738	-0.162816	-0.0811671	0.347962
family	0.124408	-0.135071	-0.174333	0.134768	0.0883244	0.167186	-0.109395	-0.0564215	0.157083	0.122321	0.168704	-0.123659	-0.072204	-0.0191586	-0.0936468	-0.0212273	-0.00905291	-0.0222636	0.116068	-0.176572	-0.073696	0.098908	0.0305619	0.0114771	-0.116063	0.0548237	-0.0752564	0.0194418	0.171613	0.133468
mfcc_std_4	-0.494179	0.470201	0.604546	-0.498842	-0.337447	-0.229404	0.124253	0.0707366	-0.407202	-0.0702019	-0.212724	0.478572	0.736297	0.0146484	0.146738	0.0640756	0.0157956	0.107569	-0.244101	0.210054	0.365451	-0.156056	0.0324777	-0.0925311	0.640943	-0.0284014	0.127402	0.0310299	-0.236017	-0.202907	-0.0899652
sad	0.119603	-0.116418	-0.176216	0.09994	0.132121	0.505709	-0.0408462	-0.0285441	0.131885	0.0963223	0.185694	-0.103641	-0.123349	-0.0274145	-0.0691843	-0.0234243	0.015907	-0.0285892	0.22498	-0.140678	-0.0719595	0.146136	0.0507669	-0.00560451	-0.0820719	0.0579714	-0.0235326	-0.0178887	0.210669	0.0733707	0.0913244	-0.114118
ppron	0.245165	-0.160808	-0.2971	0.182398	0.185092	0.234074	-0.302294	-0.0913234	0.201246	0.092842	0.242836	-0.179594	-0.178184	0.0777188	-0.170798	-0.0160761	-0.0183415	0.361098	0.331011	-0.45387	-0.129199	0.165781	0.0335938	0.152438	-0.213561	-0.0308657	-0.0441887	0.0382988	0.331285	0.812457	0.167452	-0.199651	0.112507
space	-0.244009	0.147928	0.224096	-0.178698	-0.208805	-0.208665	0.778505	0.209218	-0.145983	-0.0569452	-0.212554	0.182122	0.105104	-0.012623	0.130291	-0.0566705	0.113313	-0.139987	-0.264498	0.490022	0.10564	-0.136932	-0.0415863	-0.119827	0.182858	0.0228977	-0.132472	0.03886	-0.347362	-0.316067	-0.138915	0.139909	-0.0685337	-0.38997
article	-0.220644	0.169113	0.191677	-0.123359	-0.221964	-0.215844	0.277795	0.0933596	-0.115864	-0.0436818	-0.207033	0.153779	0.0546042	0.0194548	0.152363	-0.184652	0.0713659	-0.0641828	-0.295851	0.249772	0.0658489	-0.16016	-0.0933529	-0.114424	0.166289	0.049617	-0.109955	0.0379532	-0.29388	-0.384255	-0.109143	0.0849019	-0.07108	-0.431307	0.318652
leisure	0.0488368	-0.08623	-0.109236	0.066458	0.0728376	0.0228327	-0.0161819	0.0488094	0.0973372	0.0791317	0.114882	-0.0144583	-0.0717751	-0.0709131	-0.0500504	0.0184267	-0.0347187	-0.0939856	0.0678494	-0.0889431	-0.065305	0.00231885	0.0245415	0.2451	-0.00239848	0.0420261	-0.147139	0.114118	0.144388	0.00769146	0.141827	-0.0659862	0.015283	-0.00994862	-0.021293	0.06946
friend	0.155669	-0.183812	-0.214223	0.144198	0.186455	0.14488	-0.0833834	-0.0235694	0.165531	0.0344115	0.18537	-0.0880603	-0.12641	-0.0444236	-0.101109	-0.0511679	-0.0170761	-0.100007	0.143171	-0.164935	-0.0568407	0.0794609	0.0453983	0.072859	-0.129333	0.00256854	-0.137256	-0.0515501	0.218881	0.182775	0.197509	-0.122456	0.0826805	0.186097	-0.107867	-0.127541	0.103285
