# Supplementary material for: Acoustic and Linguistic Features of Impromptu Speech and Their Association With Anxiety: Validation Study
Source: JMIR Ment Health. 2022 Jul 8;9(7):e36828. doi: 10.2196/36828 (PMC9308078; doi:10.2196/36828)
Supplement: Multimedia Appendix 7 [file mental_v9i7e36828_app7.xlsx]

## Sheet: female_sample_feat_corr_v2
	Period	AllPunc	WC	speaking_duration	adverb	negemo	anger	mfcc_std_3	motion	Shimmer	assent	see	relativ	lpcc_std_6	lpcc_std_4	mfcc_mean_2	intensity_mean	mfcc_mean_1	sad	Dic	power	WPS	lpcc_std_10	intensity_std	lpcc_std_12	death	mfcc_mean_8	percept	lpcc_mean_4
Period
AllPunc	0.928939
WC	-0.727102	-0.703154
speaking_duration	-0.713592	-0.693074	0.798729
adverb	-0.147774	-0.0744147	0.213265	0.141997																		Legend
negemo	0.255613	0.291947	-0.274358	-0.378498	-0.0810407																	>	0.3
anger	0.267109	0.314	-0.301392	-0.379493	-0.0244965	0.696655																>	0.6
mfcc_std_3	-0.583801	-0.557188	0.548293	0.710293	0.143492	-0.26718	-0.245805															>	0.8
motion	-0.17712	-0.203184	0.165438	0.0999483	-0.00204948	-0.123595	-0.116316	0.107158
Shimmer	0.45381	0.41913	-0.547593	-0.734379	-0.114471	0.30066	0.285533	-0.493029	-0.0850849
assent	0.407618	0.429143	-0.430341	-0.486973	0.000947416	0.231816	0.263769	-0.339822	-0.0830396	0.330834
see	-0.115627	-0.129455	0.132409	0.107476	0.00901035	-0.0691925	-0.0498937	0.0980703	0.0714133	-0.0284288	-0.0812801
relativ	-0.210589	-0.245194	0.163943	0.189478	0.0209339	-0.194135	-0.197273	0.164317	0.481323	-0.157272	-0.144612	0.0250623
lpcc_std_6	-0.445739	-0.4146	0.380192	0.451669	0.0532091	-0.178806	-0.176545	0.416453	0.0610512	-0.33935	-0.248444	0.0864038	0.103585
lpcc_std_4	-0.474511	-0.450156	0.410078	0.460048	0.103166	-0.169918	-0.151839	0.760073	0.0980169	-0.290723	-0.268405	0.078508	0.130278	0.465394
mfcc_mean_2	-0.35818	-0.325872	0.471585	0.437558	0.062352	-0.214246	-0.214936	0.189028	0.0701593	-0.402159	-0.223487	0.053615	0.104027	0.188217	0.195397
intensity_mean	-0.479955	-0.455052	0.360641	0.46632	0.0511147	-0.130322	-0.140659	0.416066	0.0881692	-0.423238	-0.224595	0.0789945	0.129394	0.544574	0.567871	0.309032
mfcc_mean_1	-0.631663	-0.578185	0.503359	0.613414	0.053395	-0.189667	-0.192831	0.514975	0.0855494	-0.491685	-0.291673	0.0794275	0.154071	0.621893	0.632928	0.281485	0.772688
sad	0.099963	0.12785	-0.139878	-0.207779	-0.0544422	0.533928	0.206953	-0.137137	-0.0194449	0.178433	0.132797	-0.00419367	-0.0317708	-0.0808653	-0.0738613	-0.121458	-0.0498257	-0.0665893
Dic	0.0570217	0.130063	-0.0061664	-0.169887	0.170877	0.136843	0.146434	-0.0971369	0.0395765	0.0913309	0.0830471	0.00888522	-0.1991	-0.068318	-0.0510644	-0.0749365	-0.0971962	-0.0994317	0.0262603
power	0.00356917	-0.0558202	0.0104003	0.0687144	-0.165342	-0.0814573	-0.0882915	0.0230749	-0.03407	-0.042988	-0.0311209	-0.127024	0.0766788	0.00168306	-0.00499371	0.0262147	0.0112134	0.0036425	-0.0692966	-0.0440298
WPS	-0.621292	-0.586211	0.503261	0.509521	0.121629	-0.175794	-0.150407	0.442729	0.0773001	-0.290049	-0.216131	0.0626593	0.131768	0.29473	0.356332	0.251238	0.382059	0.428465	-0.0820494	-0.0594852	0.0409838
lpcc_std_10	-0.393036	-0.394387	0.366563	0.398389	-0.00330773	-0.13585	-0.149898	0.369965	0.0894892	-0.274017	-0.281394	0.0697948	0.100266	0.58675	0.597643	0.346439	0.592138	0.57345	-0.030276	-0.084303	0.0219696	0.226561
intensity_std	-0.326516	-0.306063	0.192393	0.227084	0.0177582	-0.038482	-0.0502217	0.239232	0.0676207	-0.262156	-0.110539	0.0601642	0.0854675	0.47828	0.471795	0.212611	0.932688	0.678292	0.0120791	-0.0636898	-0.00374045	0.232164	0.542789
lpcc_std_12	-0.407974	-0.375952	0.425021	0.434881	0.0757114	-0.155454	-0.135889	0.421478	0.065122	-0.342607	-0.31168	0.103916	0.0980329	0.423443	0.643671	0.356482	0.642151	0.633611	-0.0598693	-0.0867876	-0.00562384	0.265207	0.572437	0.574021
death	0.0681335	0.0486978	-0.0242694	-0.0492585	-0.0420947	0.162442	0.162821	-0.070401	-0.00439405	0.109601	0.0197515	0.0267122	-0.0263374	-0.0285665	-0.0481767	-0.0213376	-0.0159312	-0.0239265	0.0863683	-0.0928092	-0.0206378	-0.0475798	0.0176325	-0.00613047	-0.0293437
mfcc_mean_8	0.287856	0.273971	-0.361905	-0.383136	-0.10352	0.104399	0.0963568	-0.394219	-0.0118219	0.257539	0.218431	-0.0672972	-0.0965244	-0.0248871	-0.360187	-0.0952508	-0.302814	-0.280448	0.0629654	0.0420911	-0.0276216	-0.212908	-0.0708579	-0.205968	-0.515216	0.0460961
percept	-0.0319158	-0.0260632	6.6648e-05	0.01787	-0.026752	-0.0148759	-0.0429809	0.0303393	-0.0151718	-0.0151621	-0.0636625	0.513807	-0.0968748	0.0237644	0.0076701	-0.00250733	0.0265585	0.0208759	0.000475538	0.106298	-0.140595	0.0269004	-0.01845	0.00842501	0.0126332	-0.0157889	-0.0418768
lpcc_mean_4	0.40083	0.401713	-0.342412	-0.44772	-0.0537362	0.163058	0.140098	-0.588453	-0.0670887	0.307852	0.239985	-0.0811156	-0.105542	-0.49985	-0.753503	-0.121761	-0.515859	-0.551797	0.0827756	0.109749	-0.0242864	-0.29335	-0.604721	-0.402004	-0.628906	0.0625216	0.329662	-0.0216653
