# Supplementary material for: Acoustic and Linguistic Features of Impromptu Speech and Their Association With Anxiety: Validation Study
Source: JMIR Ment Health. 2022 Jul 8;9(7):e36828. doi: 10.2196/36828 (PMC9308078; doi:10.2196/36828)
Supplement: Multimedia Appendix 8 [file mental_v9i7e36828_app8.xlsx]

## Sheet: male_sample_feat_corr_v2
	speaking_duration	AllPunc	WC	assent	relativ	leisure	hear	swear	time	Apostro	mfcc_std_2	power	ppron	Sixltr	mfcc_std_5	anx	negate	negemo	article	mfcc_mean_5	Period	prep	focusfuture	family	f0_std	mfcc_std_4	ipron	Shimmer	affect	mfcc_std_11	f1_mean	motion
speaking_duration
AllPunc	-0.689606
WC	0.778309	-0.70234
assent	-0.501879	0.496899	-0.445181
relativ	0.240416	-0.303129	0.223136	-0.219128
leisure	-0.0881029	0.0311509	-0.0775554	0.0741295	-0.065411																			Legend
hear	-0.0845199	0.0803841	-0.0427235	0.0938779	-0.0714127	0.233852																		>	0.3
swear	-0.150907	0.130017	-0.0682343	0.100286	-0.0482161	0.112415	0.0462617																	>	0.6
time	0.0690931	-0.118985	0.118246	-0.0722864	0.639308	-0.0449026	0.0377338	0.011989																>	0.8
Apostro	-0.260874	0.338755	-0.0283243	0.218056	-0.177788	0.0200466	0.141307	0.166321	0.000248646
mfcc_std_2	0.401213	-0.302864	0.302958	-0.336491	0.119292	-0.0333637	-0.0252253	-0.0699904	-0.0199538	-0.0956304
power	0.00325082	-0.076591	-0.0214707	-0.0932025	0.133488	-0.126654	-0.148905	-0.0706114	0.0225541	-0.191619	0.0331258
ppron	-0.285385	0.261906	-0.130761	0.179684	-0.304873	-0.0295855	0.132587	0.134875	-0.0421585	0.437899	-0.124601	-0.133805
Sixltr	0.129028	-0.165214	-0.126572	-0.176389	0.135158	-0.118282	-0.20469	-0.132898	-0.044123	-0.439656	0.0880716	0.291196	-0.453056
mfcc_std_5	0.616035	-0.487867	0.512722	-0.322583	0.160475	-0.0416773	-0.0780747	-0.0522411	0.0389571	-0.139857	0.486193	-0.0215821	-0.197126	0.0818853
anx	-0.1902	0.184107	-0.161945	0.11098	-0.0706459	0.0275502	0.0676288	0.0716799	0.069651	0.196885	-0.0564224	0.00405109	0.14371	-0.118415	-0.122985
negate	-0.374443	0.342903	-0.193585	0.328892	-0.211887	0.0769337	0.153071	0.19503	0.021643	0.545156	-0.193348	-0.14939	0.309371	-0.352577	-0.206715	0.295963
negemo	-0.351055	0.294597	-0.2503	0.282065	-0.162463	0.029952	0.0314707	0.258171	0.0507347	0.323157	-0.196538	-0.0221339	0.215631	-0.133934	-0.190148	0.57224	0.508528
article	0.213249	-0.232706	0.151224	-0.228617	0.253735	0.0424931	-0.0956801	-0.0640458	0.0619178	-0.294866	0.094863	0.155621	-0.427471	0.183756	0.096313	-0.145789	-0.332168	-0.224174
mfcc_mean_5	0.0797851	-0.02673	0.0720351	-0.0179371	0.057936	0.0481753	-0.021696	-0.0549692	0.0577	-0.0145631	-0.163627	-0.0138775	-0.0651414	-0.00968784	-0.187822	-0.0295412	-0.0430699	-0.0368369	0.0253612
Period	-0.717519	0.925752	-0.737642	0.454746	-0.231552	0.0502339	0.0474439	0.102423	-0.100314	0.105724	-0.302791	-0.0102327	0.172567	-0.0452333	-0.518766	0.151111	0.260193	0.245214	-0.127037	-0.00784354
prep	0.300272	-0.408677	0.218746	-0.43733	0.373059	-0.0851314	-0.0867081	-0.190699	0.037133	-0.354319	0.194085	0.158367	-0.424151	0.311674	0.182699	-0.142725	-0.454863	-0.345037	0.26066	0.0340307	-0.300622
focusfuture	0.0352486	-0.0807989	0.1564	-0.0611251	0.109788	-0.110251	-0.0302386	0.0415867	0.121603	0.105314	0.0293793	-0.0308289	0.108445	-0.137584	0.0406335	-0.025021	0.0696718	-0.0245962	-0.0259497	0.00828003	-0.0715114	-0.000545281
family	-0.226948	0.178454	-0.171136	0.126613	-0.0930155	0.184451	-0.00174076	0.186137	-0.0154612	0.0957178	-0.0840951	0.0182887	0.174546	-0.132814	-0.0959372	0.10194	0.15286	0.181714	-0.107836	-0.0504318	0.189724	-0.181836	-0.0787166
f0_std	-0.0957926	0.0468642	-0.0487004	0.161523	-0.0279919	0.0142369	0.0485223	0.0825247	0.00479268	0.0976035	-0.0136913	-0.0079566	0.00892037	-0.0410033	0.13226	0.0975333	0.150533	0.158534	-0.0629856	-0.21828	0.0166205	-0.10657	-0.0391326	0.0393416
mfcc_std_4	0.576552	-0.471255	0.436653	-0.328204	0.12972	-0.0438175	-0.0813294	-0.0972868	0.0123583	-0.193611	0.505462	-0.0175026	-0.197055	0.103478	0.759514	-0.118626	-0.24577	-0.223665	0.122518	-0.212172	-0.480915	0.208411	0.010577	-0.102164	0.0444169
ipron	0.184338	-0.163993	0.324557	-0.208418	-0.0748555	-0.147899	-0.0310643	-0.0419261	-0.0507531	0.188321	0.099099	-0.148945	-0.0462975	-0.233095	0.146256	-0.0546931	0.0910312	-0.0759413	-0.109781	0.0283151	-0.188548	-0.0562094	0.136992	-0.0955137	0.0308476	0.13964
Shimmer	-0.690392	0.419612	-0.522899	0.338209	-0.179244	0.0801363	0.062523	0.111282	-0.0793401	0.164168	-0.277416	-0.0113168	0.175383	-0.078324	-0.439587	0.144837	0.263123	0.246875	-0.138159	-0.0360852	0.466354	-0.164557	-0.0070061	0.173603	0.031242	-0.382955	-0.127098
affect	-0.405805	0.361717	-0.335362	0.399101	-0.331038	0.180453	0.0503991	0.139156	-0.142504	0.254136	-0.244013	0.0237245	0.27446	-0.139838	-0.280644	0.304047	0.2922	0.495485	-0.287796	0.00125335	0.335122	-0.318783	-0.058732	0.199176	0.161876	-0.259951	-0.109427	0.235944
mfcc_std_11	0.547379	-0.384472	0.39988	-0.254011	0.144085	-0.00642235	-0.0589843	-0.0471809	0.039812	-0.149023	0.30698	0.0155775	-0.198357	0.0761541	0.651135	-0.0948795	-0.182535	-0.1877	0.13235	-0.0476728	-0.416731	0.132909	0.0155372	-0.0837168	0.165663	0.57786	0.0933522	-0.410603	-0.215613
f1_mean	-0.0152768	-0.00456345	-0.00736726	0.0486992	-0.0619897	0.010774	0.0118631	0.0485935	0.00338717	0.0702426	0.0179745	0.00102973	0.0115112	-0.0281214	0.143898	0.0178357	0.0693697	0.0474925	-0.0391635	-0.31772	-0.065464	-0.0822711	-0.0116907	0.063406	0.259811	0.108469	0.00573522	-0.00352867	0.0217022	0.116257
motion	0.160031	-0.208253	0.194721	-0.109112	0.489567	-0.0421806	-0.0700261	-0.0272583	0.149833	-0.00726049	0.100362	-0.0249445	-0.0885109	-0.0445761	0.106559	-0.104434	-0.0528656	-0.128171	0.0836825	0.0462683	-0.177683	0.0991352	0.226851	-0.0498222	0.00813508	0.0724791	0.0763042	-0.120056	-0.11678	0.108647	-0.040355
